# Supplementary material for: Tracking the Spread of the BA.2.86 Lineage in Italy Through Wastewater Analysis
Source: Food Environ Virol. 2024 Jun 25;16(4):449–57. doi: 10.1007/s12560-024-09607-1 (PMC11525314; doi:10.1007/s12560-024-09607-1)
Supplement: Supplementary file 1 — Supplementary file1 (XLSX 56 KB) [file 12560_2024_9607_MOESM1_ESM.xlsx]

## Sheet: Table S1
SARI ID	Sampling month and year	Data sampling	Region/A.P.	City	WTP	WTP flow rate (m3/24h)	Equivalent inhabitans	SARS-CoV-2 RT-qPCR (c.g./L)	BA.2.86 RT-dPCR 1032 (c.g./L)	BA.2.86 genome copies/day*inhabitant
22284	Semptember 2023	2023-09-05 10:00:00	Abruzzo	Pescara	Via Raiale	67672	160000	742	ND
22285	Semptember 2023	2023-09-05 10:00:00	Abruzzo	Pescara	Villa Carmine	22600	140000	< LOD	ND
22286	Semptember 2023	2023-09-06 10:00:00	Abruzzo	Chieti	S. Martino	911	114500	< LOD	ND
22287	Semptember 2023	2023-09-06 10:00:00	Abruzzo	L'Aquila	Pile	16000	48000	920	ND
22288	Semptember 2023	2023-09-05 10:00:00	Abruzzo	Teramo	Villa Pavone	10461	41824	324	ND
22391	Semptember 2023	2023-09-05 10:00:00	Basilicata	Potenza	Tiera di Vaglio	24118	95000	11800	ND
22392	Semptember 2023	2023-09-05 10:00:00	Basilicata	Matera	Pantano	8947	24000	< LOD	ND
22350	Semptember 2023	2023-09-05 10:00:00	Emilia-Romagna	Ferrara	Ferrara - Linea 1	NA	120000	< LOD	ND
22351	Semptember 2023	2023-09-05 10:00:00	Emilia-Romagna	Ferrara	Ferrara - Linea 2	NA	120000	< LOD	ND
22352	Semptember 2023	2023-09-05 10:00:00	Emilia-Romagna	Modena	Carpi	31276	200000	7650	ND
22383	Semptember 2023	2023-09-05 10:00:00	Emilia-Romagna	Piacenza	Borgoforte	24808	163333	3150	ND
22384	Semptember 2023	2023-09-04 10:00:00	Emilia-Romagna	Parma	Parma ovest	11663	168000	16400	ND
22385	Semptember 2023	2023-09-04 10:00:00	Emilia-Romagna	Reggio Emilia	Mancasale	36790	280000	27800	ND
22422	Semptember 2023	2023-09-04 10:00:00	Emilia-Romagna	Modena	Naviglio	60695	500000	8360000	ND
22423	Semptember 2023	2023-09-04 10:00:00	Emilia-Romagna	Bologna	IDAR	112913	800000	2590000	ND
22424	Semptember 2023	2023-09-04 10:00:00	Emilia-Romagna	Bologna	Imola	11109	75000	2730000	ND
22441	Semptember 2023	2023-09-05 10:00:00	Emilia-Romagna	Forlì-Cesena	Forlì	30763	250000	35300	ND
22442	Semptember 2023	2023-09-05 10:00:00	Emilia-Romagna	Forlì-Cesena	Cesena	18511	197500	2170000	ND
22443	Semptember 2023	2023-09-06 10:00:00	Emilia-Romagna	Rimini - Forlì-Cesena	S. Giustina	64347	560000	2260000	ND
22567	Semptember 2023	2023-09-04 10:00:00	Emilia-Romagna	Ravenna - Forlì-Cesena	Ravenna	32817	240000	159000	ND
22451	Semptember 2023	2023-09-05 10:00:00	Friuli-Venezia Giulia	Pordenone	Cordenons	2911	15000	4280000	ND
22452	Semptember 2023	2023-09-05 10:00:00	Friuli-Venezia Giulia	Udine	Udine	23800	200000	1750000	ND
22453	Semptember 2023	2023-09-06 10:00:00	Friuli-Venezia Giulia	Trieste	Servola	75000	190000	1930000	ND
22301	Semptember 2023	2023-09-04 10:00:00	Lazio	Latina	Latina Loc Latina Est	19449	90000	21000	ND
22302	Semptember 2023	2023-09-04 10:00:00	Lazio	Roma	Anzio - Colle Cocchino	20010	75000	20100	ND
22303	Semptember 2023	2023-09-04 10:00:00	Lazio	Latina	Aprilia (Via del Campo)	14120	66000	1190	ND
22304	Semptember 2023	2023-09-04 10:00:00	Lazio	Roma	Guidonia - Ponte Lucano	11405	50000	780	ND
22305	Semptember 2023	2023-09-04 10:00:00	Lazio	Roma	Pomezia - Via Cincinnato	5616	60000	1480	ND
22306	Semptember 2023	2023-09-04 10:00:00	Lazio	Roma	Velletri (LA CHIUSA-SORBO)	2160	36700	1330	ND
22307	Semptember 2023	2023-09-04 10:00:00	Lazio	Viterbo	Viterbo - Strada Bagni	7964	30000	6650	ND
22386	Semptember 2023	2023-09-05 10:00:00	Lazio	Roma	Civitavecchia Fiumaretta	20348	86400	< LOD	ND
22312	Semptember 2023	2023-09-05 10:00:00	Liguria	Savona	Savona	29908	256203	9200	ND
22313	Semptember 2023	2023-09-05 10:00:00	Liguria	Genova	Voltri	8970	40496	37050	ND
22314	Semptember 2023	2023-09-05 10:00:00	Liguria	Genova	Quinto	7894	48748	39925	ND
22315	Semptember 2023	2023-09-05 10:00:00	Liguria	Genova	Rapallo	8251	90000	35025	ND
22316	Semptember 2023	2023-09-05 10:00:00	Liguria	Genova	Sestri P	6528	51368	65950	ND
22317	Semptember 2023	2023-09-05 10:00:00	Liguria	Genova	Sturla	4713	43573	67575	ND
22318	Semptember 2023	2023-09-05 10:00:00	Liguria	Genova	Darsena	21439	118276	51775	ND
22319	Semptember 2023	2023-09-05 10:00:00	Liguria	Genova	Punta Vagno Genova	25489	75000	49300	ND
22320	Semptember 2023	2023-09-04 10:00:00	Liguria	Genova	Valpolcevera	25267	157650	3205	ND
22321	Semptember 2023	2023-09-05 10:00:00	Liguria	Imperia	Sanremo - località Capo Verde	16800	80000	15232.5	ND
22322	Semptember 2023	2023-09-05 10:00:00	Liguria	La Spezia	La Spezia	18054	82000	1890.5	ND
22323	Semptember 2023	2023-09-05 10:00:00	Liguria	Genova	Pegli	3280	20507	2066.5	ND
22324	Semptember 2023	2023-09-05 10:00:00	Liguria	Savona	Borghetto Santo Spirito	13080	140000	11942.5	ND
22457	Semptember 2023	2023-09-05 10:00:00	Liguria	Genova	Recco	4339	40000	26500	ND
22278	Semptember 2023	2023-09-04 10:00:00	Lombardia	Milano	Milano Nosedo	319160	1250000	< LOD	ND
22279	Semptember 2023	2023-09-04 10:00:00	Lombardia	Milano	Milano San Rocco	186198	1036000	23940	ND
22280	Semptember 2023	2023-09-04 10:00:00	Lombardia	Como	Como	27480	196000	< LOD	ND
22281	Semptember 2023	2023-09-04 10:00:00	Lombardia	Pavia	Pavia	38997	132912	< LOD	ND
22282	Semptember 2023	2023-09-04 10:00:00	Lombardia	Como - Lecco - Milano - Monza e della Brianza	Monza	126624	600000	< LOD	ND
22283	Semptember 2023	2023-09-06 10:00:00	Lombardia	Pavia	Vigevano	9763	57925	278918	ND
22337	Semptember 2023	2023-09-05 10:00:00	Lombardia	Bergamo	Bergamo	58584	220000	< LOD	ND
22339	Semptember 2023	2023-09-05 10:00:00	Lombardia	Brescia	Verziano	65494	296000	1330	ND
22341	Semptember 2023	2023-09-05 10:00:00	Lombardia	Cremona	Citta di Cremona	22926	180000	1180	ND
22697	Semptember 2023	2023-09-06 10:00:00	Lombardia	Sondrio	Sondrio	12328	49500	5980	ND
22334	Semptember 2023	2023-09-05 10:00:00	Marche	Pesaro-Urbino	Borgheria	20111	116000	19400	ND
22335	Semptember 2023	2023-09-05 10:00:00	Marche	Pesaro-Urbino	Ponte Metauro	9198	60000	11400	ND
22336	Semptember 2023	2023-09-05 10:00:00	Marche	Ancona	Zipa	27929	100000	24000	ND
22338	Semptember 2023	2023-09-05 10:00:00	Marche	Ancona	Falconara	24326	85000	7790	ND
22289	Semptember 2023	2023-09-04 10:00:00	Molise	Campobasso	Campobasso - San Pietro	7840	50000	< LOD	ND
22290	Semptember 2023	2023-09-04 10:00:00	Molise	Campobasso	Termoli - località Porto	2176	25000	< LOD	ND
22291	Semptember 2023	2023-09-04 10:00:00	Molise	Campobasso	Termoli - località Pantano Basso	3696	25000	< LOD	ND
22437	Semptember 2023	2023-09-06 10:00:00	P.A. Bolzano	Bolzano	IDA Bolzano	36170	372410	11100	ND
22438	Semptember 2023	2023-09-06 10:00:00	P.A. Bolzano	Bolzano	IDA Merano	25476	356520	11800	ND
22447	Semptember 2023	2023-09-06 10:00:00	P.A. Bolzano	Bolzano	IDA Termeno	7710	68945	68000	ND
22265	Semptember 2023	2023-09-04 10:00:00	P.A. Trento	Trento	Trento nord	17185	120000	150000	ND
22266	Semptember 2023	2023-09-04 10:00:00	P.A. Trento	Trento	Trento sud	11754	100000	98900	ND
22267	Semptember 2023	2023-09-04 10:00:00	P.A. Trento	Trento	Rovereto	9392	95000	160000	ND
22249	Semptember 2023	2023-09-04 10:00:00	Piemonte	Torino	Castiglione Torinese	406887	1934099	7080	ND
22250	Semptember 2023	2023-09-04 10:00:00	Piemonte	Biella	Biella Nord	15152	67000	568	ND
22251	Semptember 2023	2023-09-04 10:00:00	Piemonte	Biella	Biella Sud	6053	53000	1110	ND
22252	Semptember 2023	2023-09-04 10:00:00	Piemonte	Novara	Novara	58121	184000	1290	ND
22275	Semptember 2023	2023-09-06 10:00:00	Piemonte	Alessandria	Alessandria	15080	110000	15700	ND
22276	Semptember 2023	2023-09-06 10:00:00	Piemonte	Asti	Asti	14665	95000	2630	ND
22277	Semptember 2023	2023-09-06 10:00:00	Piemonte	Cuneo	Cuneo	26860	185000	5450	ND
22258	Semptember 2023	2023-09-05 10:00:00	Puglia	Bari	Bari Est	84854	389000	1730	ND
22259	Semptember 2023	2023-09-05 10:00:00	Puglia	Bari	Bari Ovest	51286	360000	2370	ND
22260	Semptember 2023	2023-09-04 10:00:00	Puglia	Taranto	Taranto Bellavista	11470	116723	792	ND
22261	Semptember 2023	2023-09-04 10:00:00	Puglia	Taranto	Taranto Gennarini	27191	226667	883	ND
22262	Semptember 2023	2023-09-05 10:00:00	Sicilia	Trapani	Trapani	13120	118500	6560	ND
22263	Semptember 2023	2023-09-05 10:00:00	Sicilia	Trapani	Mazara del Vallo	2377	17000	12600	ND
22264	Semptember 2023	2023-09-05 10:00:00	Sicilia	Trapani	Marsala	2908	40000	18300	ND
22330	Semptember 2023	2023-09-05 10:00:00	Sicilia	Ragusa	Modica	4940	50400	375	ND
22332	Semptember 2023	2023-09-05 10:00:00	Sicilia	Ragusa	Ragusa	9720	98000	4330	ND
22333	Semptember 2023	2023-09-05 10:00:00	Sicilia	Caltanissetta	Gela Macchitella	1405	12000	4380	ND
22354	Semptember 2023	2023-09-04 10:00:00	Sicilia	Agrigento	Agrigento	5866	55000	39300	ND
22355	Semptember 2023	2023-09-04 10:00:00	Sicilia	Enna	Enna	3200	34000	50100	ND
22356	Semptember 2023	2023-09-05 10:00:00	Sicilia	Palermo	Bagheria	9483	75000	21300	ND
22357	Semptember 2023	2023-09-05 10:00:00	Sicilia	Palermo	Acqua dei Corsari	65204	314973	20700	ND
22358	Semptember 2023	2023-09-05 10:00:00	Sicilia	Palermo	Fondo Verde	9432	53886	41100	ND
22359	Semptember 2023	2023-09-05 10:00:00	Sicilia	Caltanissetta	Caltanissetta e San Cataldo	11863	76700	22600	ND
22399	Semptember 2023	2023-09-11 10:00:00	Sicilia	Catania	Pantano d'Arci	23224	68434	14500	ND
22400	Semptember 2023	2023-09-08 10:00:00	Sicilia	Catania	Giarre	2693	47600	14900	ND
22401	Semptember 2023	2023-09-11 10:00:00	Sicilia	Siracusa	Siracusa	NA	180000	10000	ND
23083	Semptember 2023	2023-09-07 10:00:00	Toscana	Firenze	Empoli Pagnana	NA	88670	< LOD	ND
23084	Semptember 2023	2023-09-04 10:00:00	Toscana	Massa	Lavello 2	NA	120000	< LOD	ND
23085	Semptember 2023	2023-09-05 10:00:00	Toscana	Lucca	Viareggio	NA	93000	< LOD	ND
23086	Semptember 2023	2023-09-04 10:00:00	Toscana	Massa	Lavello 1	NA	87000	< LOD	ND
23098	Semptember 2023	2023-09-05 10:00:00	Toscana	Lucca	Pontetetto	NA	95000	< LOD	ND
23099	Semptember 2023	2023-09-05 10:00:00	Toscana	Livorno	Rivellino	NA	21000	< LOD	ND
22300	Semptember 2023	2023-09-06 10:00:00	Umbria	Perugia	Perugia - Pian della Genna	19012	90000	19900	ND
22254	Semptember 2023	2023-09-05 10:00:00	Veneto	Padova	Padova Ca' Nordio - centro storico	NA	98500	36300	ND
22255	Semptember 2023	2023-09-05 10:00:00	Veneto	Padova	Padova Ca' Nordio - zip	NA	98500	48600	ND
22256	Semptember 2023	2023-09-05 10:00:00	Veneto	Padova	Padova Guizza	NA	13000	37000	ND
22257	Semptember 2023	2023-09-05 10:00:00	Veneto	Padova	Abano Terme	NA	35000	51000	ND
22271	Semptember 2023	2023-09-05 10:00:00	Veneto	Vicenza	Vicenza Casale	27988	92000	13500	ND
22272	Semptember 2023	2023-09-05 10:00:00	Veneto	Treviso	Treviso	16690	70000	11400	ND
22273	Semptember 2023	2023-09-05 10:00:00	Veneto	Venezia	Venezia Fusina	86832	400000	7840	ND
22309	Semptember 2023	2023-09-07 10:00:00	Veneto	Verona	Verona_collettore 1M	15724	82000	13200	ND
22310	Semptember 2023	2023-09-07 10:00:00	Veneto	Verona	Verona_collettore 3M	16243	102000	10900	ND
22311	Semptember 2023	2023-09-07 10:00:00	Veneto	Verona	Verona_collettore 8M	25488	226000	17600	ND
22812	October 2023	2023-10-03 10:00:00	Abruzzo	Pescara	Villa Carmine	21000	140000	< LOD	ND
22813	October 2023	2023-10-03 10:00:00	Abruzzo	Pescara	Via Raiale	68348	160000	374	ND
22814	October 2023	2023-10-03 10:00:00	Abruzzo	Chieti	S. Martino	807	114500	413	ND
22815	October 2023	2023-10-03 10:00:00	Abruzzo	Teramo	Villa Pavone	10596	41824	1510	ND
22816	October 2023	2023-10-04 10:00:00	Abruzzo	L'Aquila	Pile	16000	48000	1060	ND
22787	October 2023	2023-10-03 10:00:00	Basilicata	Potenza	Tiera di Vaglio	24122	95000	28900	ND
22788	October 2023	2023-10-03 10:00:00	Basilicata	Matera	Pantano	8256	24000	467000	ND
23096	October 2023	2023-09-28 10:00:00	Campania	Napoli	Napoli EST	181728	1750000	6250	ND
23097	October 2023	2023-09-28 10:00:00	Campania	Napoli	Napoli OVEST - Ingresso Principale	139968	950000	11600	ND
22729	October 2023	2023-10-03 10:00:00	Emilia-Romagna	Ferrara	Ferrara - Linea 1	NA	120000	2290	ND
22730	October 2023	2023-10-03 10:00:00	Emilia-Romagna	Ferrara	Ferrara - Linea 2	NA	120000	< LOD	ND
22731	October 2023	2023-10-03 10:00:00	Emilia-Romagna	Modena	Carpi	25056	200000	1000	ND
22809	October 2023	2023-10-03 10:00:00	Emilia-Romagna	Piacenza	Borgoforte	25169	163333	6980	ND
22810	October 2023	2023-10-02 10:00:00	Emilia-Romagna	Parma	Parma ovest	19775	168000	15700	ND
22811	October 2023	2023-10-02 10:00:00	Emilia-Romagna	Reggio Emilia	Mancasale	37026	280000	14400	ND
22829	October 2023	2023-10-02 10:00:00	Emilia-Romagna	Modena	Naviglio	55610	500000	11400	ND
22830	October 2023	2023-10-02 10:00:00	Emilia-Romagna	Ravenna - Forlì-Cesena	Ravenna	31882	240000	47500	ND
22831	October 2023	2023-10-02 10:00:00	Emilia-Romagna	Bologna	IDAR	117130	800000	59500	ND
22832	October 2023	2023-10-03 10:00:00	Emilia-Romagna	Forlì-Cesena	Forlì	34405	250000	11400	ND
22833	October 2023	2023-10-02 10:00:00	Emilia-Romagna	Bologna	Imola	10624	75000	18700	ND
22834	October 2023	2023-10-03 10:00:00	Emilia-Romagna	Forlì-Cesena	Cesena	17843	197500	56800	ND
22835	October 2023	2023-10-04 10:00:00	Emilia-Romagna	Rimini - Forlì-Cesena	S. Giustina	58131	560000	9000	ND
22836	October 2023	2023-10-03 10:00:00	Friuli-Venezia Giulia	Pordenone	Cordenons	2134	15000	20500	ND
22837	October 2023	2023-10-04 10:00:00	Friuli-Venezia Giulia	Trieste	Servola	70000	190000	6750	ND
22684	October 2023	2023-10-02 10:00:00	Lazio	Viterbo	Viterbo - Strada Bagni	8023	30000	NA	ND
22685	October 2023	2023-10-02 10:00:00	Lazio	Roma	Anzio - Colle Cocchino	18900	75000	NA	ND
22686	October 2023	2023-10-02 10:00:00	Lazio	Latina	Aprilia (Via del Campo)	14860	66000	NA	ND
22687	October 2023	2023-10-02 10:00:00	Lazio	Latina	Latina Loc Latina Est	17706	90000	NA	ND
22688	October 2023	2023-10-02 10:00:00	Lazio	Roma	Guidonia - Ponte Lucano	12442	50000	NA	ND
22689	October 2023	2023-10-02 10:00:00	Lazio	Roma	Velletri (LA CHIUSA-SORBO)	2592	36700	NA	ND
22690	October 2023	2023-10-02 10:00:00	Lazio	Roma	Pomezia - Via Cincinnato	5616	60000	NA	4001.25	374517
22846	October 2023	2023-10-05 10:00:00	Lazio	Roma	Civitavecchia Fiumaretta	21486	86400	< LOD	ND
22765	October 2023	2023-10-02 10:00:00	Liguria	Savona	Savona	28896	256203	12490	ND
22766	October 2023	2023-10-02 10:00:00	Liguria	Savona	Borghetto Santo Spirito	11040	140000	161225	ND
22767	October 2023	2023-10-03 10:00:00	Liguria	Genova	Pegli	NA	20507	69375	ND
22768	October 2023	2023-10-03 10:00:00	Liguria	Genova	Voltri	8250	40496	67125	ND
22769	October 2023	2023-10-03 10:00:00	Liguria	Genova	Quinto	9846	48748	41425	ND
22770	October 2023	2023-10-03 10:00:00	Liguria	Genova	Rapallo	7657	90000	38800	ND
22771	October 2023	2023-10-03 10:00:00	Liguria	Genova	Sestri P	7512	51368	30825	ND
22772	October 2023	2023-10-03 10:00:00	Liguria	Genova	Sturla	5328	43573	96300	ND
22773	October 2023	2023-10-03 10:00:00	Liguria	Genova	Darsena	30183	118276	29200	ND
22774	October 2023	2023-10-03 10:00:00	Liguria	Genova	Punta Vagno Genova	25001	75000	44625	ND
22775	October 2023	2023-10-02 10:00:00	Liguria	Genova	Valpolcevera	26300	157650	9892.5	ND
22776	October 2023	2023-10-03 10:00:00	Liguria	La Spezia	La Spezia	17064	82000	12700	ND
22808	October 2023	2023-10-03 10:00:00	Liguria	Genova	Recco	1026	40000	40810	ND
22742	October 2023	2023-10-02 10:00:00	Lombardia	Milano	Milano Nosedo	321480	1250000	146493	ND
22743	October 2023	2023-10-02 10:00:00	Lombardia	Milano	Milano San Rocco	188103	1036000	235839	ND
22744	October 2023	2023-10-02 10:00:00	Lombardia	Como	Como	31540	196000	103675	ND
22745	October 2023	2023-10-02 10:00:00	Lombardia	Pavia	Pavia	34348	132912	58016	ND
22746	October 2023	2023-10-02 10:00:00	Lombardia	Como - Lecco - Milano - Monza e della Brianza	Monza	139288	600000	113433	ND
22747	October 2023	2023-10-04 10:00:00	Lombardia	Pavia	Vigevano	8504	57925	70660	ND
22760	October 2023	2023-10-04 10:00:00	Lombardia	Sondrio	Sondrio	11532	49500	23500	ND
22777	October 2023	2023-10-03 10:00:00	Lombardia	Bergamo	Bergamo	69984	220000	13600	ND
22778	October 2023	2023-10-03 10:00:00	Lombardia	Cremona	Citta di Cremona	19846	180000	12900	ND
22780	October 2023	2023-10-03 10:00:00	Lombardia	Brescia	Verziano	60408	296000	25100	ND
22797	October 2023	2023-10-03 10:00:00	Marche	Pesaro-Urbino	Borgheria	15386	116000	23700	ND
22798	October 2023	2023-10-03 10:00:00	Marche	Pesaro-Urbino	Ponte Metauro	6209	60000	8430	ND
22799	October 2023	2023-10-03 10:00:00	Marche	Ancona	Zipa	16209	100000	27500	ND
22800	October 2023	2023-10-03 10:00:00	Marche	Ancona	Falconara	19414	85000	20700	ND
22817	October 2023	2023-10-02 10:00:00	Molise	Campobasso	Campobasso - San Pietro	7420	50000	916	ND
22818	October 2023	2023-10-02 10:00:00	Molise	Campobasso	Termoli - località Porto	1713	25000	3330	ND
22819	October 2023	2023-10-02 10:00:00	Molise	Campobasso	Termoli - località Pantano Basso	3509	25000	< LOD	ND
22891	October 2023	2023-10-04 10:00:00	P.A. Bolzano	Bolzano	IDA Bolzano	29993	372410	49800	ND
22892	October 2023	2023-10-04 10:00:00	P.A. Bolzano	Bolzano	IDA Merano	25344	356520	79900	ND
22893	October 2023	2023-10-04 10:00:00	P.A. Bolzano	Bolzano	IDA Termeno	7694	68945	73600	ND
22736	October 2023	2023-10-02 10:00:00	P.A. Trento	Trento	Trento nord	17608	120000	399000	ND
22737	October 2023	2023-10-02 10:00:00	P.A. Trento	Trento	Trento sud	11285	100000	265000	ND
22738	October 2023	2023-10-02 10:00:00	P.A. Trento	Trento	Rovereto	10254	95000	897000	20047.5	2.16386e+06
22648	October 2023	2023-10-02 10:00:00	Piemonte	Torino	Castiglione Torinese	472976	1934099	33000	ND
22649	October 2023	2023-10-02 10:00:00	Piemonte	Biella	Biella Nord	14270	67000	8830	ND
22650	October 2023	2023-10-02 10:00:00	Piemonte	Biella	Biella Sud	7035	53000	8130	ND
22651	October 2023	2023-10-02 10:00:00	Piemonte	Novara	Novara	45877	184000	28300	ND
22720	October 2023	2023-10-04 10:00:00	Piemonte	Alessandria	Alessandria	15280	110000	47800	ND
22721	October 2023	2023-10-04 10:00:00	Piemonte	Asti	Asti	15441	95000	42000	ND
22722	October 2023	2023-10-04 10:00:00	Piemonte	Cuneo	Cuneo	26930	185000	57500	ND
22655	October 2023	2023-10-02 10:00:00	Puglia	Bari	Bari Est	84854	389000	< LOD	ND
22656	October 2023	2023-10-02 10:00:00	Puglia	Bari	Bari Ovest	52404	360000	590	ND
22657	October 2023	2023-10-02 10:00:00	Puglia	Taranto	Taranto Bellavista	11895	116723	732	ND
22658	October 2023	2023-10-02 10:00:00	Puglia	Taranto	Taranto Gennarini	32438	226667	617	ND
22659	October 2023	2023-10-03 10:00:00	Sicilia	Trapani	Trapani	13169	118500	3260	ND
22660	October 2023	2023-10-03 10:00:00	Sicilia	Trapani	Mazara del Vallo	2338	17000	1960	ND
22661	October 2023	2023-10-03 10:00:00	Sicilia	Trapani	Marsala	2227	40000	5180	ND
22761	October 2023	2023-10-03 10:00:00	Sicilia	Ragusa	Modica	5460	50400	6550	ND
22762	October 2023	2023-10-03 10:00:00	Sicilia	Ragusa	Vittoria	11568	55000	2300	ND
22763	October 2023	2023-10-03 10:00:00	Sicilia	Ragusa	Ragusa	11928	98000	4150	ND
22764	October 2023	2023-10-03 10:00:00	Sicilia	Caltanissetta	Gela Macchitella	1215	12000	1750	ND
22782	October 2023	2023-10-03 10:00:00	Sicilia	Catania	Pantano d'Arci	25090	68434	14900	ND
22783	October 2023	2023-10-02 10:00:00	Sicilia	Catania	Giarre	2491	47600	13100	ND
22784	October 2023	2023-10-05 10:00:00	Sicilia	Siracusa	Siracusa	37985	180000	13000	ND
22793	October 2023	2023-10-03 10:00:00	Sicilia	Palermo	Bagheria	NA	75000	14900	ND
22794	October 2023	2023-10-03 10:00:00	Sicilia	Palermo	Acqua dei Corsari	66155	314973	11000	ND
22795	October 2023	2023-10-03 10:00:00	Sicilia	Palermo	Fondo Verde	9379	53886	11700	ND
22796	October 2023	2023-10-04 10:00:00	Sicilia	Caltanissetta	Caltanissetta e San Cataldo	10946	76700	34200	ND
23087	October 2023	2023-10-04 10:00:00	Toscana	Pisa	Pisa Nord - S. Jacopo	NA	52000	< LOD	ND
23088	October 2023	2023-10-04 10:00:00	Toscana	Firenze	Empoli Pagnana	NA	88670	< LOD	ND
23089	October 2023	2023-10-03 10:00:00	Toscana	Massa	Lavello 2	NA	120000	< LOD	ND
23090	October 2023	2023-10-04 10:00:00	Toscana	Lucca	Viareggio	NA	93000	< LOD	ND
23091	October 2023	2023-10-03 10:00:00	Toscana	Massa	Lavello 1	NA	87000	5747.72	ND
23092	October 2023	2023-10-04 10:00:00	Toscana	Livorno	Rivellino	NA	21000	< LOD	ND
23209	October 2023	2023-10-04 10:00:00	Umbria	Perugia	Perugia - Pian della Genna	19429	90000	107000	ND
22253	October 2023	2023-10-03 10:00:00	Veneto	Padova	Padova Ca' Nordio - centro storico	NA	98500	53200	ND
22652	October 2023	2023-10-03 10:00:00	Veneto	Padova	Padova Ca' Nordio - zip	NA	98500	109000	ND
22653	October 2023	2023-10-03 10:00:00	Veneto	Padova	Padova Guizza	NA	13000	96700	ND
22654	October 2023	2023-10-03 10:00:00	Veneto	Padova	Abano Terme	NA	35000	74600	ND
22663	October 2023	2023-10-03 10:00:00	Veneto	Treviso	Treviso	16820	70000	2350	ND
22664	October 2023	2023-10-03 10:00:00	Veneto	Venezia	Venezia Fusina	78912	400000	2430	ND
22665	October 2023	2023-10-03 10:00:00	Veneto	Vicenza	Vicenza Casale	26000	92000	1690	ND
22733	October 2023	2023-10-05 10:00:00	Veneto	Verona	Verona_collettore 1M	15811	82000	58400	ND
22734	October 2023	2023-10-05 10:00:00	Veneto	Verona	Verona_collettore 3M	19613	102000	31200	ND
22735	October 2023	2023-10-05 10:00:00	Veneto	Verona	Verona_collettore 8M	27216	226000	11700	ND
23362	November 2023	2023-11-07 11:00:00	Abruzzo	Chieti	S. Martino	791	114500	379	ND
23363	November 2023	2023-11-07 11:00:00	Abruzzo	Pescara	Via Raiale	69400	160000	1030	ND
23364	November 2023	2023-11-07 11:00:00	Abruzzo	Pescara	Villa Carmine	20500	140000	761	ND
23365	November 2023	2023-11-07 11:00:00	Abruzzo	Teramo	Villa Pavone	11238	41824	1220	ND
23366	November 2023	2023-11-08 11:00:00	Abruzzo	L'Aquila	Pile	16000	48000	942	ND
23320	November 2023	2023-11-07 11:00:00	Basilicata	Potenza	Tiera di Vaglio	24915	95000	37800	ND
23322	November 2023	2023-11-07 11:00:00	Basilicata	Matera	Pantano	8010	24000	17800	ND
23328	November 2023	2023-11-07 11:00:00	Emilia-Romagna	Ferrara	Ferrara - Linea 1	NA	120000	19400	ND
23329	November 2023	2023-11-07 11:00:00	Emilia-Romagna	Ferrara	Ferrara - Linea 2	NA	120000	< LOD	ND
23330	November 2023	2023-11-07 11:00:00	Emilia-Romagna	Modena	Carpi	31881	200000	18700	ND
23399	November 2023	2023-11-07 11:00:00	Emilia-Romagna	Piacenza	Borgoforte	17970	163333	6800	ND
23400	November 2023	2023-11-06 11:00:00	Emilia-Romagna	Parma	Parma ovest	27362	168000	1600	ND
23401	November 2023	2023-11-06 11:00:00	Emilia-Romagna	Reggio Emilia	Mancasale	27610	280000	3880	ND
23402	November 2023	2023-11-06 11:00:00	Emilia-Romagna	Ravenna - Forlì-Cesena	Ravenna	55627	240000	123000	ND
23403	November 2023	2023-11-06 11:00:00	Emilia-Romagna	Bologna	IDAR	125453	800000	196000	9393.75	1.47309e+06
23404	November 2023	2023-11-06 11:00:00	Emilia-Romagna	Ravenna	Faenza	10560	100000	513000	ND
23405	November 2023	2023-11-06 11:00:00	Emilia-Romagna	Bologna	Imola	11458	75000	130000	ND
23406	November 2023	2023-11-06 11:00:00	Emilia-Romagna	Modena	Naviglio	79842	500000	15800	ND
23407	November 2023	2023-11-07 11:00:00	Emilia-Romagna	Forlì-Cesena	Cesena	17100	197500	678000	ND
23413	November 2023	2023-11-08 11:00:00	Emilia-Romagna	Rimini - Forlì-Cesena	S. Giustina	23043	560000	177000	ND
23414	November 2023	2023-11-07 11:00:00	Friuli-Venezia Giulia	Pordenone	Cordenons	2957	15000	41800	ND
23415	November 2023	2023-11-07 11:00:00	Friuli-Venezia Giulia	Udine	Udine	23400	200000	179000	ND
23416	November 2023	2023-11-08 11:00:00	Friuli-Venezia Giulia	Trieste	Servola	120000	190000	177000	ND
23243	November 2023	2023-11-08 11:00:00	Lazio	Roma	Civitavecchia Fiumaretta	20031	86400	< LOD	ND
23285	November 2023	2023-11-07 11:00:00	Liguria	La Spezia	La Spezia	27564	82000	8182.5	ND
23286	November 2023	2023-11-06 11:00:00	Liguria	Savona	Savona	28128	256203	23930	ND
23287	November 2023	2023-11-07 11:00:00	Liguria	Savona	Borghetto Santo Spirito	13272	140000	12550	ND
23288	November 2023	2023-11-07 11:00:00	Liguria	Imperia	Imperia	23520	160000	13910	ND
23289	November 2023	2023-11-07 11:00:00	Liguria	Imperia	Sanremo - località Capo Verde	16800	80000	34900	ND
23290	November 2023	2023-11-07 11:00:00	Liguria	Genova	Pegli	3280	20507	75850	14692.5	2.35e+06
23291	November 2023	2023-11-07 11:00:00	Liguria	Genova	Voltri	9210	40496	10572.5	ND
23292	November 2023	2023-11-07 11:00:00	Liguria	Genova	Quinto	10782	48748	19980	ND
23293	November 2023	2023-11-07 11:00:00	Liguria	Genova	Rapallo	15216	90000	18627.5	ND
23294	November 2023	2023-11-07 11:00:00	Liguria	Genova	Sestri P	8256	51368	8602.5	ND
23295	November 2023	2023-11-07 11:00:00	Liguria	Genova	Sturla	7548	43573	7685	ND
23296	November 2023	2023-11-09 15:52:27	Liguria	Genova	Darsena	31798	118276	6325	ND
23297	November 2023	2023-11-07 11:00:00	Liguria	Genova	Punta Vagno Genova	21481	75000	14095	ND
23298	November 2023	2023-11-06 11:00:00	Liguria	Genova	Valpolcevera	40737	157650	2990	ND
23398	November 2023	2023-11-07 11:00:00	Liguria	Genova	Recco	5399	40000	4380	ND
23308	November 2023	2023-11-06 11:00:00	Lombardia	Milano	Milano Nosedo	313040	1250000	128224	ND
23309	November 2023	2023-11-06 11:00:00	Lombardia	Milano	Milano San Rocco	252968	1036000	< LOD	ND
23310	November 2023	2023-11-06 11:00:00	Lombardia	Como	Como	97813	196000	< LOD	ND
23311	November 2023	2023-11-06 11:00:00	Lombardia	Pavia	Pavia	54127	132912	37277	ND
23312	November 2023	2023-11-06 11:00:00	Lombardia	Como - Lecco - Milano - Monza e della Brianza	Monza	295080	600000	< LOD	ND
23313	November 2023	2023-11-08 11:00:00	Lombardia	Pavia	Vigevano	8093	57925	6882	ND
23331	November 2023	2023-11-07 11:00:00	Lombardia	Bergamo	Bergamo	131040	220000	5050	ND
23333	November 2023	2023-11-07 11:00:00	Lombardia	Cremona	Citta di Cremona	18602	180000	12700	ND
23337	November 2023	2023-11-07 11:00:00	Lombardia	Brescia	Verziano	74880	296000	3450	ND
23374	November 2023	2023-11-07 11:00:00	Marche	Pesaro-Urbino	Borgheria	15853	116000	28900	ND
23375	November 2023	2023-11-07 11:00:00	Marche	Pesaro-Urbino	Ponte Metauro	8056	60000	15800	ND
23377	November 2023	2023-11-07 11:00:00	Marche	Ancona	Zipa	18916	100000	43400	ND
23379	November 2023	2023-11-07 11:00:00	Marche	Ancona	Falconara	23166	85000	33300	ND
23367	November 2023	2023-11-06 11:00:00	Molise	Campobasso	Campobasso - San Pietro	8981	50000	< LOD	ND
23368	November 2023	2023-11-06 11:00:00	Molise	Campobasso	Termoli - località Porto	1600	25000	< LOD	ND
23369	November 2023	2023-11-06 11:00:00	Molise	Campobasso	Termoli - località Pantano Basso	3682	25000	< LOD	ND
23450	November 2023	2023-11-08 11:00:00	P.A. Bolzano	Bolzano	IDA Bolzano	35436	372410	72800	ND
23451	November 2023	2023-11-08 11:00:00	P.A. Bolzano	Bolzano	IDA Merano	22604	356520	86900	ND
23452	November 2023	2023-11-08 11:00:00	P.A. Bolzano	Bolzano	IDA Termeno	12717	68945	107000	ND
23232	November 2023	2023-11-06 11:00:00	P.A. Trento	Trento	Trento nord	48902	120000	144000	ND
23233	November 2023	2023-11-06 11:00:00	P.A. Trento	Trento	Trento sud	25890	100000	533000	5340	1.38253e+06
23234	November 2023	2023-11-06 11:00:00	P.A. Trento	Trento	Rovereto	20234	95000	638000	17377.5	3.70122e+06
23214	November 2023	2023-11-06 11:00:00	Piemonte	Torino	Castiglione Torinese	546160	1934099	19900	ND
23215	November 2023	2023-11-06 11:00:00	Piemonte	Biella	Biella Nord	12593	67000	33000	ND
23216	November 2023	2023-11-06 11:00:00	Piemonte	Biella	Biella Sud	11423	53000	40300	ND
23217	November 2023	2023-11-06 11:00:00	Piemonte	Novara	Novara	52658	184000	41500	ND
23265	November 2023	2023-11-08 11:00:00	Piemonte	Alessandria	Alessandria	15380	110000	16000	5336.25	746105
23266	November 2023	2023-11-08 11:00:00	Piemonte	Asti	Asti	15045	95000	18800	ND
23267	November 2023	2023-11-08 11:00:00	Piemonte	Cuneo	Cuneo	7000	185000	45300	ND
23225	November 2023	2023-11-07 11:00:00	Puglia	Bari	Bari Est	84854	389000	< LOD	ND
23226	November 2023	2023-11-07 11:00:00	Puglia	Bari	Bari Ovest	56824	360000	473	ND
23227	November 2023	2023-11-06 11:00:00	Puglia	Taranto	Taranto Bellavista	12490	116723	< LOD	ND
23228	November 2023	2023-11-06 11:00:00	Puglia	Taranto	Taranto Gennarini	32113	226667	245	ND
23235	November 2023	2023-11-09 11:00:00	Sicilia	Trapani	Trapani-Paceco-Erice-Casa Santa	NA		NA	ND
23236	November 2023	2023-11-07 11:00:00	Sicilia	Trapani	Mazara del Vallo	1721	17000	867	ND
23237	November 2023	2023-11-09 11:00:00	Sicilia	Marsala	Marsala	NA		NA	ND
23281	November 2023	2023-11-07 11:00:00	Sicilia	Ragusa	Modica	5680	50400	1930	ND
23282	November 2023	2023-11-07 11:00:00	Sicilia	Ragusa	Vittoria	11088	55000	3030	ND
23283	November 2023	2023-11-07 11:00:00	Sicilia	Ragusa	Ragusa	10976	98000	5600	ND
23284	November 2023	2023-11-07 11:00:00	Sicilia	Caltanissetta	Gela Macchitella	2590	12000	675	ND
23339	November 2023	2023-11-07 11:00:00	Sicilia	Palermo	Acqua dei Corsari	NA	314973	10900	ND
23340	November 2023	2023-11-07 11:00:00	Sicilia	Palermo	Fondo Verde	NA	53886	4560	ND
23341	November 2023	2023-11-07 11:00:00	Sicilia	Caltanissetta	Caltanissetta e San Cataldo	11048	76700	17500	ND
23381	November 2023	2023-11-07 11:00:00	Sicilia	Catania	Pantano d'Arci	20321	68434	10900	ND
23382	November 2023	2023-11-07 11:00:00	Sicilia	Catania	Giarre	2717	47600	14100	ND
24239	November 2023	2023-11-06 11:00:00	Toscana	Pisa	Pisa Nord - S. Jacopo	NA	52000	5225.5	ND
24240	November 2023	2023-11-07 11:00:00	Toscana	Lucca	Pontetetto	NA	95000	5225.5	ND
23273	November 2023	2023-11-08 11:00:00	Umbria	Perugia	Perugia - Pian della Genna	24894	90000	69400	ND
23221	November 2023	2023-11-07 11:00:00	Veneto	Padova	Padova Ca' Nordio - centro storico	NA	98500	406000	ND
23222	November 2023	2023-11-07 11:00:00	Veneto	Padova	Padova Ca' Nordio - zip	NA	98500	441000	ND
23223	November 2023	2023-11-07 11:00:00	Veneto	Padova	Padova Guizza	NA	13000	236000	ND
23224	November 2023	2023-11-07 11:00:00	Veneto	Padova	Abano Terme	NA	35000	395000	ND
23238	November 2023	2023-11-07 11:00:00	Veneto	Treviso	Treviso	20110	70000	3800	8167.5	2.34641e+06
23239	November 2023	2023-11-07 11:00:00	Veneto	Venezia	Venezia Fusina	119016	400000	3340	ND
23240	November 2023	2023-11-07 11:00:00	Veneto	Vicenza	Vicenza Casale	38878	92000	1450	ND
23323	November 2023	2023-11-09 11:00:00	Veneto	Verona	Verona_collettore 1M	15725	82000	2890	ND
23324	November 2023	2023-11-09 11:00:00	Veneto	Verona	Verona_collettore 3M	13738	102000	6430	ND
23325	November 2023	2023-11-09 11:00:00	Veneto	Verona	Verona_collettore 8M	31622	226000	11600	ND
23863	December 2023	2023-12-05 11:00:00	Abruzzo	Chieti	S. Martino	895	114500	1350	7358.75	57520.4
23864	December 2023	2023-12-05 11:00:00	Abruzzo	Pescara	Via Raiale	72100	160000	1130	10483.8	4.72424e+06
23865	December 2023	2023-12-05 11:00:00	Abruzzo	Pescara	Villa Carmine	29000	140000	1070	16005	3.31532e+06
23866	December 2023	2023-12-05 11:00:00	Abruzzo	L'Aquila	Pile	16000	48000	1510	ND
23867	December 2023	2023-12-05 11:00:00	Abruzzo	Teramo	Villa Pavone	11784	41824	1730	ND
23751	December 2023	2023-12-05 11:00:00	Basilicata	Potenza	Tiera di Vaglio	22212	95000	227000	ND
23752	December 2023	2023-12-05 11:00:00	Basilicata	Matera	Pantano	7675	24000	393000	14688.7	4.69734e+06
23661	December 2023	2023-12-05 11:00:00	Emilia-Romagna	Ferrara	Ferrara - Linea 1	NA	120000	435000	ND
23662	December 2023	2023-12-05 11:00:00	Emilia-Romagna	Ferrara	Ferrara - Linea 2	NA	120000	< LOD	ND
23663	December 2023	2023-12-05 11:00:00	Emilia-Romagna	Modena	Carpi	29548	200000	61000	ND
23719	December 2023	2023-12-05 11:00:00	Emilia-Romagna	Piacenza	Borgoforte	33434	163333	36500	ND
23720	December 2023	2023-12-04 11:00:00	Emilia-Romagna	Parma	Parma ovest	17635	168000	140000	ND
23721	December 2023	2023-12-04 11:00:00	Emilia-Romagna	Reggio Emilia	Mancasale	40130	280000	152000	6671.25	956133
23806	December 2023	2023-12-04 11:00:00	Emilia-Romagna	Modena	Naviglio	70250	500000	215000	16023.8	2.25134e+06
23807	December 2023	2023-12-04 11:00:00	Emilia-Romagna	Ravenna - Forlì-Cesena	Ravenna	34737	240000	187000	8013.75	1.15989e+06
23812	December 2023	2023-12-04 11:00:00	Emilia-Romagna	Bologna	Imola	11830	75000	60000	10687.5	1.68578e+06
23813	December 2023	2023-12-05 11:00:00	Emilia-Romagna	Ravenna	Faenza	14000	100000	34300	16020	2.2428e+06
23814	December 2023	2023-12-05 11:00:00	Emilia-Romagna	Bologna	IDAR	129199	800000	92300	24060	3.88566e+06
23815	December 2023	2023-12-05 11:00:00	Emilia-Romagna	Forlì-Cesena	Forlì	34712	250000	98800	ND
23816	December 2023	2023-12-05 11:00:00	Emilia-Romagna	Forlì-Cesena	Cesena	18058	197500	181000	38741.2	3.54223e+06
23817	December 2023	2023-12-06 11:00:00	Emilia-Romagna	Rimini - Forlì-Cesena	S. Giustina	85411	560000	132000	18690	2.85059e+06
23828	December 2023	2023-12-05 11:00:00	Friuli-Venezia Giulia	Pordenone	Cordenons	3966	15000	109000	ND
23829	December 2023	2023-12-05 11:00:00	Friuli-Venezia Giulia	Trieste	Servola	135000	190000	24500	6678.75	4.74543e+06
23830	December 2023	2023-12-05 11:00:00	Friuli-Venezia Giulia	Udine	Udine	19300	200000	96800	ND
23639	December 2023	2023-12-05 11:00:00	Lazio	Roma	Civitavecchia Fiumaretta	22229	86400	250	ND
23676	December 2023	2023-12-04 11:00:00	Liguria	Savona	Savona	17664	256203	201075	29381.3	2.0257e+06
23677	December 2023	2023-12-05 11:00:00	Liguria	Genova	Pegli	3280	20507	289250	111592	1.78487e+07
23678	December 2023	2023-12-05 11:00:00	Liguria	Genova	Voltri	9410	40496	109050	30196.2	7.01666e+06
23679	December 2023	2023-12-05 11:00:00	Liguria	Genova	Quinto	9732	48748	100325	25410	5.07283e+06
23680	December 2023	2023-12-05 11:00:00	Liguria	Genova	Rapallo	9019	90000	142300	14688.8	1.47198e+06
23681	December 2023	2023-12-05 11:00:00	Liguria	Genova	Sestri P	7680	51368	36725	5708.75	853512
23682	December 2023	2023-12-05 11:00:00	Liguria	Genova	Sturla	6102	43573	166800	36052.5	5.04882e+06
23683	December 2023	2023-12-05 11:00:00	Liguria	Genova	Darsena	35760	118276	120150	36101.2	1.0915e+07
23684	December 2023	2023-12-05 11:00:00	Liguria	Genova	Punta Vagno Genova	22315	75000	427750	97650	29054130
23685	December 2023	2023-12-04 11:00:00	Liguria	Genova	Valpolcevera	32378	157650	31700	ND
23687	December 2023	2023-12-05 11:00:00	Liguria	Imperia	Sanremo - località Capo Verde	14400	80000	31125	ND
23688	December 2023	2023-12-05 11:00:00	Liguria	La Spezia	La Spezia	24721	82000	36400	ND
23718	December 2023	2023-12-05 11:00:00	Liguria	Genova	Recco	1519	40000	255000	ND
23735	December 2023	2023-12-05 11:00:00	Lombardia	Bergamo	Bergamo	81408	220000	52800	ND
23737	December 2023	2023-12-05 11:00:00	Lombardia	Cremona	Citta di Cremona	22247	180000	48800	20047.5	2.47776e+06
23738	December 2023	2023-12-05 11:00:00	Lombardia	Brescia	Verziano	70468	296000	94200	ND
24079	December 2023	2023-12-04 11:00:00	Lombardia	Milano	Milano San Rocco	223496	1036000	< LOD	8171.25	1.76278e+06
24080	December 2023	2023-12-04 11:00:00	Lombardia	Como	Como	39210	196000	184093	6885	1.37735e+06
24081	December 2023	2023-12-04 11:00:00	Lombardia	Pavia	Pavia	40578	132912	< LOD	12382.5	3.78037e+06
24082	December 2023	2023-12-04 11:00:00	Lombardia	Como - Lecco - Milano - Monza e della Brianza	Monza	156971	600000	320353	30438.8	7.96334e+06
24083	December 2023	2023-12-06 11:00:00	Lombardia	Pavia	Vigevano	8381	57925	3213	ND
24634	December 2023	2023-12-06 11:00:00	Lombardia	Sondrio	Sondrio	18420	49500	22150	25125	9.34955e+06
23782	December 2023	2023-12-05 11:00:00	Marche	Pesaro-Urbino	Borgheria	16798	116000	181000	16020	2.31986e+06
23783	December 2023	2023-12-05 11:00:00	Marche	Pesaro-Urbino	Ponte Metauro	7272	60000	68800	4001.25	484951
23784	December 2023	2023-12-05 11:00:00	Marche	Ancona	Zipa	18612	100000	127000	10691.2	1.98986e+06
23785	December 2023	2023-12-05 11:00:00	Marche	Ancona	Falconara	21425	85000	85100	8010	2.01899e+06
23868	December 2023	2023-12-04 11:00:00	Molise	Campobasso	Campobasso - San Pietro	9351	50000	467	ND
23869	December 2023	2023-12-04 11:00:00	Molise	Campobasso	Termoli - località Porto	1338	25000	1730	10695	572396
23870	December 2023	2023-12-04 11:00:00	Molise	Campobasso	Termoli - località Pantano Basso	6549	25000	1030	17377.5	4.55221e+06
23776	December 2023	2023-12-06 11:00:00	P.A. Bolzano	Bolzano	IDA Bolzano	42565	372410	117000	18697.5	2.13705e+06
23777	December 2023	2023-12-06 11:00:00	P.A. Bolzano	Bolzano	IDA Merano	19005	356520	209000	34721.2	1.85088e+06
23778	December 2023	2023-12-06 11:00:00	P.A. Bolzano	Bolzano	IDA Termeno	7415	68945	184000	22728.8	2.44447e+06
23667	December 2023	2023-12-06 11:00:00	P.A. Trento	Trento	Trento nord	31063	120000	1170000	53650	1.38877e+07
23668	December 2023	2023-12-06 11:00:00	P.A. Trento	Trento	Trento sud	16188	100000	952000	38786.2	6.27872e+06
23669	December 2023	2023-12-06 11:00:00	P.A. Trento	Trento	Rovereto	16313	95000	858000	14688.7	2.52229e+06
23605	December 2023	2023-12-04 11:00:00	Piemonte	Torino	Castiglione Torinese	442232	1934099	44300	ND
23606	December 2023	2023-12-04 11:00:00	Piemonte	Biella	Biella Nord	10804	67000	12400	ND
23607	December 2023	2023-12-04 11:00:00	Piemonte	Biella	Biella Sud	7450	53000	7780	ND
23608	December 2023	2023-12-04 11:00:00	Piemonte	Novara	Novara	33102	184000	9450	ND
23654	December 2023	2023-12-06 11:00:00	Piemonte	Alessandria	Alessandria	17640	110000	10500	ND
23655	December 2023	2023-12-06 11:00:00	Piemonte	Asti	Asti	15129	95000	17700	16016.2	2.55063e+06
23656	December 2023	2023-12-06 11:00:00	Piemonte	Cuneo	Cuneo	21500	185000	42200	21348.8	2.48107e+06
23643	December 2023	2023-12-05 11:00:00	Puglia	Bari	Bari Est	84854	389000	1710	ND
23644	December 2023	2023-12-05 11:00:00	Puglia	Bari	Bari Ovest	53614	360000	4260	ND
23645	December 2023	2023-12-04 11:00:00	Puglia	Taranto	Taranto Bellavista	11081	116723	2770	ND
23646	December 2023	2023-12-04 11:00:00	Puglia	Taranto	Taranto Gennarini	33520	226667	2890	ND
23647	December 2023	2023-12-05 11:00:00	Sicilia	Trapani	Trapani	13000	118500	3950	ND
23648	December 2023	2023-12-05 11:00:00	Sicilia	Trapani	Mazara del Vallo	2463	17000	2360	ND
23649	December 2023	2023-12-05 11:00:00	Sicilia	Trapani	Marsala	3117	40000	2940	ND
23657	December 2023	2023-12-05 11:00:00	Sicilia	Ragusa	Modica	4550	50400	5700	ND
23658	December 2023	2023-12-05 11:00:00	Sicilia	Ragusa	Vittoria	16320	55000	2980	ND
23659	December 2023	2023-12-05 11:00:00	Sicilia	Ragusa	Ragusa	11705	98000	6730	ND
23660	December 2023	2023-12-05 11:00:00	Sicilia	Caltanissetta	Gela Macchitella	1780	12000	5380	ND
23744	December 2023	2023-11-13 11:00:00	Sicilia	Siracusa	Siracusa	34442	180000	3320	8077.5	1.54558e+06
23745	December 2023	2023-12-05 11:00:00	Sicilia	Catania	Pantano d'Arci	21893	68434	12800	8017.5	2.56491e+06
23746	December 2023	2023-12-05 11:00:00	Sicilia	Catania	Giarre	2005	47600	43400	6678.75	281321
23747	December 2023	2023-12-06 11:00:00	Sicilia	Siracusa	Siracusa	34598	180000	31800	ND
23766	December 2023	2023-12-05 11:00:00	Sicilia	Palermo	Acqua dei Corsari	NA	314973	22300	ND
23767	December 2023	2023-12-05 11:00:00	Sicilia	Palermo	Fondo Verde	NA	53886	18400	ND
23768	December 2023	2023-12-05 11:00:00	Sicilia	Caltanissetta	Caltanissetta e San Cataldo	12967	76700	71300	ND
24241	December 2023	2023-12-06 11:00:00	Toscana	Pisa	Pisa Nord - S. Jacopo	NA	52000	7042.83	ND
24242	December 2023	2023-12-05 11:00:00	Toscana	Lucca	Pontetetto	NA	95000	9313.07	ND
23638	December 2023	2023-12-05 11:00:00	Umbria	Perugia	Perugia - Pian della Genna	23494	90000	190000	22698.8	5.92538e+06
23573	December 2023	2023-11-30 11:00:00	Veneto	Verona	Verona_collettore 1M	16330	82000	8940	22721.2	4.52485e+06
23574	December 2023	2023-11-30 11:00:00	Veneto	Verona	Verona_collettore 8M	30067	226000	12200	46758.8	6.22078e+06
23575	December 2023	2023-11-30 11:00:00	Veneto	Verona	Verona_collettore 3M	15725	102000	821	10683.8	1.64708e+06
23634	December 2023	2023-12-05 11:00:00	Veneto	Padova	Padova Ca' Nordio - centro storico	NA	98500	91400	ND
23635	December 2023	2023-12-05 11:00:00	Veneto	Padova	Padova Ca' Nordio - zip	26092	98500	129000	13350	3.53633e+06
23636	December 2023	2023-12-05 11:00:00	Veneto	Padova	Padova Guizza	NA	13000	248000	ND
23637	December 2023	2023-12-05 11:00:00	Veneto	Padova	Abano Terme	NA	35000	147000	ND
23650	December 2023	2023-12-05 11:00:00	Veneto	Treviso	Treviso	17480	70000	4910	46796.2	1.16857e+07
23651	December 2023	2023-12-05 11:00:00	Veneto	Vicenza	Vicenza Casale	38450	92000	1380	8051.25	3.3649e+06
23652	December 2023	2023-12-05 11:00:00	Veneto	Venezia	Venezia Fusina	115248	400000	4030	ND
24153	January 2024	2024-01-09 11:00:00	Abruzzo	Pescara	Via Raiale	72500	160000	692	16320	7.395e+06
24154	January 2024	2024-01-09 11:00:00	Abruzzo	Pescara	Villa Carmine	20000	140000	< LOD	ND
24155	January 2024	2024-01-11 11:00:00	Abruzzo	Chieti	S. Martino	819	114500	334	5497.5	39322.7
24156	January 2024	2024-01-09 11:00:00	Abruzzo	Teramo	Villa Pavone	17044	41824	1430	19338.8	7.88087e+06
24157	January 2024	2024-01-10 11:00:00	Abruzzo	L'Aquila	Pile	16000	48000	721	6791.25	2.26375e+06
24185	January 2024	2024-01-10 11:00:00	Basilicata	Potenza	Tiera di Vaglio	26814	95000	24600	ND
24186	January 2024	2024-01-10 11:00:00	Basilicata	Matera	Pantano	8053	24000	191000	25346.2	8.50472e+06
24075	January 2024	2024-01-09 11:00:00	Emilia-Romagna	Ferrara	Ferrara - Linea 1	22019	120000	11600	ND
24076	January 2024	2024-01-09 11:00:00	Emilia-Romagna	Ferrara	Ferrara - Linea 2	NA	120000	< LOD	ND
24077	January 2024	2024-01-09 11:00:00	Emilia-Romagna	Modena	Carpi	61084	200000	33200	ND
24223	January 2024	2024-01-09 11:00:00	Emilia-Romagna	Bologna	IDAR	222273	800000	3650	15161.3	4.21242e+06
24224	January 2024	2024-01-09 11:00:00	Emilia-Romagna	Forlì-Cesena	Cesena	25065	197500	4550	10841.2	1.37588e+06
24225	January 2024	2024-01-09 11:00:00	Emilia-Romagna	Forlì-Cesena	Forlì	57076	250000	6930	14265	3.25676e+06
24226	January 2024	2024-01-08 11:00:00	Emilia-Romagna	Ravenna	Faenza	19232	100000	4780	ND
24227	January 2024	2024-01-08 11:00:00	Emilia-Romagna	Bologna	Imola	16748	75000	9750	ND
24228	January 2024	2024-01-08 11:00:00	Emilia-Romagna	Modena	Naviglio	88975	500000	31800	39015	6.94272e+06
24229	January 2024	2024-01-08 11:00:00	Emilia-Romagna	Ravenna - Forlì-Cesena	Ravenna	73042	240000	25800	15941.2	4.85159e+06
24230	January 2024	2024-01-10 11:00:00	Emilia-Romagna	Rimini - Forlì-Cesena	S. Giustina	107157	560000	65800	ND
23956	January 2024	2024-01-02 11:00:00	Lazio	Roma	Civitavecchia Fiumaretta	849	86400	250	ND
24090	January 2024	2024-01-08 11:00:00	Liguria	Savona	Savona	17664	256203	31975	12543.8	864833
24091	January 2024	2024-01-09 11:00:00	Liguria	Savona	Borghetto Santo Spirito	12144	140000	98325	ND
24092	January 2024	2024-01-09 11:00:00	Liguria	Imperia	Imperia	15600	160000	15535	8831.25	861047
24093	January 2024	2024-01-09 11:00:00	Liguria	La Spezia	La Spezia	26830	82000	10585	10031.2	3.28218e+06
24094	January 2024	2024-01-09 11:00:00	Liguria	Genova	Pegli	NA	20507	3892.5	ND
24095	January 2024	2024-01-09 11:00:00	Liguria	Genova	Voltri	9053	40496	71725	44471.2	9.94168e+06
24096	January 2024	2024-01-09 11:00:00	Liguria	Genova	Quinto	10248	48748	34600	8962.5	1.88413e+06
24097	January 2024	2024-01-09 11:00:00	Liguria	Genova	Rapallo	10878	90000	10987.5	ND
24098	January 2024	2024-01-09 11:00:00	Liguria	Genova	Sestri P	13992	51368	11330	ND
24099	January 2024	2024-01-09 11:00:00	Liguria	Genova	Sturla	10836	43573	13130	ND
24100	January 2024	2024-01-09 11:00:00	Liguria	Genova	Darsena	38176	118276	9167.5	ND
24101	January 2024	2024-01-09 11:00:00	Liguria	Genova	Punta Vagno Genova	30859	75000	23855	14298.8	5.88327e+06
24102	January 2024	2024-01-08 11:00:00	Liguria	Genova	Valpolcevera	38019	157650	8335	ND
24084	January 2024	2024-01-08 11:00:00	Lombardia	Milano	Milano Nosedo	319160	1250000	NA	8831.25	2.25487e+06
24085	January 2024	2024-01-08 11:00:00	Lombardia	Milano	Milano San Rocco	NA	1036000	NA	ND
24086	January 2024	2024-01-08 11:00:00	Lombardia	Como	Como	39210	196000	NA	24060	4.81323e+06
24087	January 2024	2024-01-08 11:00:00	Lombardia	Pavia	Pavia	40578	132912	NA	8478.75	2.58856e+06
24088	January 2024	2024-01-08 11:00:00	Lombardia	Como - Lecco - Milano - Monza e della Brianza	Monza	NA	600000	NA	ND
24117	January 2024	2024-01-09 11:00:00	Lombardia	Bergamo	Bergamo	78120	220000	32200	ND
24118	January 2024	2024-01-09 11:00:00	Lombardia	Brescia	Verziano	69912	296000	26100	7286.25	1.72093e+06
24120	January 2024	2024-01-09 11:00:00	Lombardia	Cremona	Citta di Cremona	18703	180000	26300	8355	868131
24411	January 2024	2024-01-10 11:00:00	Lombardia	Sondrio	Sondrio	14562	49500	9090	ND
24132	January 2024	2024-01-09 11:00:00	Marche	Pesaro-Urbino	Borgheria	30712	116000	24300	4398.75	1.16461e+06
24133	January 2024	2024-01-09 11:00:00	Marche	Pesaro-Urbino	Ponte Metauro	9091	60000	13400	ND
24134	January 2024	2024-01-09 11:00:00	Marche	Ancona	Zipa	24963	100000	45800	ND
24135	January 2024	2024-01-09 11:00:00	Marche	Ancona	Falconara	36186	85000	18900	4121.25	1.75449e+06
24158	January 2024	2024-01-08 11:00:00	Molise	Campobasso	Campobasso - San Pietro	9082	50000	1270	4278.75	777192
24159	January 2024	2024-01-08 11:00:00	Molise	Campobasso	Termoli - località Porto	2149	25000	3620	47508.8	4.08385e+06
24160	January 2024	2024-01-08 11:00:00	Molise	Campobasso	Termoli - località Pantano Basso	6549	25000	2490	28282.5	7.40888e+06
24188	January 2024	2024-01-10 11:00:00	P.A. Bolzano	Bolzano	IDA Bolzano	40423	372410	15500	ND
24189	January 2024	2024-01-10 11:00:00	P.A. Bolzano	Bolzano	IDA Merano	18235	356520	46400	ND
24190	January 2024	2024-01-10 11:00:00	P.A. Bolzano	Bolzano	IDA Termeno	6073	68945	72700	8422.5	741893
24033	January 2024	2024-01-08 11:00:00	P.A. Trento	Trento	Trento nord	29232	120000	214000	20396.2	4.96853e+06
24034	January 2024	2024-01-08 11:00:00	P.A. Trento	Trento	Trento sud	13030	100000	271000	ND
24035	January 2024	2024-01-08 11:00:00	P.A. Trento	Trento	Rovereto	14672	95000	284000	19301.2	2.98093e+06
24021	January 2024	2024-01-08 11:00:00	Piemonte	Torino	Castiglione Torinese	447216	1934099	88300	8430	1.94924e+06
24022	January 2024	2024-01-08 11:00:00	Piemonte	Biella	Biella Nord	14444	67000	28000	ND
24023	January 2024	2024-01-08 11:00:00	Piemonte	Biella	Biella Sud	5900	53000	53300	ND
24024	January 2024	2024-01-08 11:00:00	Piemonte	Novara	Novara	32050	184000	54300	4203.75	732229
24072	January 2024	2024-01-10 11:00:00	Piemonte	Alessandria	Alessandria	15410	110000	13500	6810	954019
24073	January 2024	2024-01-10 11:00:00	Piemonte	Asti	Asti	18218	95000	5100	9551.25	1.83163e+06
24074	January 2024	2024-01-10 11:00:00	Piemonte	Cuneo	Cuneo	38600	185000	5600	8580	1.79021e+06
24029	January 2024	2024-01-09 11:00:00	Puglia	Bari	Bari Est	84854	389000	5040	11666.2	2.5448e+06
24030	January 2024	2024-01-09 11:00:00	Puglia	Bari	Bari Ovest	65487	360000	9730	54825	9.97312e+06
24031	January 2024	2024-01-08 11:00:00	Puglia	Taranto	Taranto Bellavista	11683	116723	6040	24903.8	2.49266e+06
24032	January 2024	2024-01-08 11:00:00	Puglia	Taranto	Taranto Gennarini	37139	226667	6280	23220	3.80456e+06
24068	January 2024	2024-01-09 11:00:00	Sicilia	Trapani	Trapani	12750	118500	14400	ND
24069	January 2024	2024-01-09 11:00:00	Sicilia	Trapani	Mazara del Vallo	10613	17000	3420	16916.3	1.05607e+07
24070	January 2024	2024-01-09 11:00:00	Sicilia	Trapani	Marsala	2010	40000	11400	5681.25	285483
24127	January 2024	2024-01-09 11:00:00	Sicilia	Ragusa	Modica	10580	50400	5530	ND
24128	January 2024	2024-01-09 11:00:00	Sicilia	Ragusa	Ragusa	12190	98000	2930	ND
24130	January 2024	2024-01-09 11:00:00	Sicilia	Ragusa	Vittoria	14400	55000	6200	7155	1.87331e+06
24131	January 2024	2024-01-09 11:00:00	Sicilia	Caltanissetta	Gela Macchitella	3150	12000	6930	7211.25	1.89295e+06
24150	January 2024	2024-01-09 11:00:00	Sicilia	Palermo	Acqua dei Corsari	103260	314973	21600	4481.25	1.46912e+06
24151	January 2024	2024-01-09 11:00:00	Sicilia	Palermo	Fondo Verde	9321	53886	43500	7470	1.29213e+06
24152	January 2024	2024-01-10 11:00:00	Sicilia	Caltanissetta	Caltanissetta e San Cataldo	13653	76700	80100	35437.5	6.30806e+06
24182	January 2024	2024-01-09 11:00:00	Sicilia	Catania	Pantano d'Arci	21790	68434	12800	31931.2	1.01672e+07
24183	January 2024	2024-01-08 11:00:00	Sicilia	Catania	Giarre	2079	47600	8630	17212.5	751781
24184	January 2024	2024-01-15 11:00:00	Sicilia	Siracusa	Siracusa	39065	180000	14000	21093.8	4.57793e+06
24243	January 2024	2024-01-09 11:00:00	Toscana	Pisa	Pisa Nord - S. Jacopo	NA	52000	< LOD	ND
24244	January 2024	2024-01-02 11:00:00	Toscana	Lucca	Pontetetto	NA	95000	13545.9	ND
24116	January 2024	2024-01-11 11:00:00	Umbria	Perugia	Perugia - Pian della Genna	24294	90000	13500	ND
24025	January 2024	2024-01-09 11:00:00	Veneto	Padova	Padova Ca' Nordio - centro storico	26901	98500	48100	46968.7	1.28275e+07
24026	January 2024	2024-01-09 11:00:00	Veneto	Padova	Padova Ca' Nordio - zip	26901	98500	15700	ND
24027	January 2024	2024-01-09 11:00:00	Veneto	Padova	Padova Guizza	NA	13000	4260	ND
24028	January 2024	2024-01-09 11:00:00	Veneto	Padova	Abano Terme	5030	35000	16600	14212.5	2.04254e+06
24036	January 2024	2024-01-09 11:00:00	Veneto	Treviso	Treviso	19618	70000	8090	44388.7	1.24403e+07
24037	January 2024	2024-01-09 11:00:00	Veneto	Venezia	Venezia Fusina	145536	400000	5990	35572.5	1.29427e+07
24038	January 2024	2024-01-09 11:00:00	Veneto	Vicenza	Vicenza Casale	38691	92000	1550	8411.25	3.53739e+06
24104	January 2024	2024-01-11 11:00:00	Veneto	Verona	Verona_collettore 1M	15811	82000	1360	38947.5	7.50974e+06
24105	January 2024	2024-01-11 11:00:00	Veneto	Verona	Verona_collettore 3M	17280	102000	558	26388.8	4.47056e+06
24106	January 2024	2024-01-11 11:00:00	Veneto	Verona	Verona_collettore 8M	31363	226000	1070	23598.8	3.2749e+06
